# Supplementary material for: Gaining Insight into Mitochondrial Targeting: AUTAC-Biguanide as an Anticancer Agent
Source: Molecules. 2024 Aug 9;29(16):3773. doi: 10.3390/molecules29163773 (PMC11357661; doi:10.3390/molecules29163773)
Supplement: Supplementary file 1 [file molecules-29-03773-s001.zip]

Archive with 1 entries (1 files):
- molecules-3067939-supplementary.pdf
